# Supplementary material for: A Core35S Promoter of Cauliflower Mosaic Virus Drives More Efficient Replication of Turnip Crinkle Virus
Source: Plants (Basel). 2021 Aug 18;10(8):1700. doi: 10.3390/plants10081700 (PMC8399983; doi:10.3390/plants10081700)
Supplement: Supplementary file 1 [file plants-10-01700-s001.zip]

Archive with 1 entries (1 files):
- plants-1277914-supplementary.pdf
